# Supplementary material for: P2Y2R-Mediated PAK1 Activation Is Involved in ESM-1 Overexpression in RT-R-MDA-MB-231 through FoxO1 Regulation
Source: Cancers (Basel). 2022 Aug 26;14(17):4124. doi: 10.3390/cancers14174124 (PMC9454712; doi:10.3390/cancers14174124)
Supplement: Supplementary file 1 [file cancers-14-04124-s001.zip]

Archive with 2 entries (2 files):
- Intensity ratios of bands (Jin et al, Cancers).xlsx
- Supplementary Materials-R1.pdf
